# Supplementary material for: Optimization of N-P-K Nutrient Ratios for Three Leafy Vegetables Using Response Surface Methodology and Principal Component Analysis
Source: Plants (Basel). 2025 Dec 3;14(23):3681. doi: 10.3390/plants14233681 (PMC12694132; doi:10.3390/plants14233681)
Supplement: Supplementary file 1 [file plants-14-03681-s001.zip]

Archive with 1 entries (1 files):
- plants-3953691-supplementary.pdf
